# Supplementary material for: How to predict seasonal weather and monsoons with radionuclide monitoring
Source: Sci Rep. 2019 Feb 25;9:2729. doi: 10.1038/s41598-019-39664-7 (PMC6390104; doi:10.1038/s41598-019-39664-7)
Supplement: Supplementary file 2 — Dataset 1 [file 41598_2019_39664_MOESM2_ESM.xlsx]

## Sheet: Supplementary_dataset
Beryllium-7 activity concentrations from Dubna, Russia and Melbourne, Australia (2003-2018)
Date	Day of the Year	15 days average Dubna, Russia (RN61) [µBq/m³]	15 days average Melbourne, Australia (RN04) [µBq/m³]	30 days average Dubna, Russia (RN61) [µBq/m³]	30 days average Melbourne, Australia (RN04) [µBq/m³]
2003-05-23	143		2542.95
2003-05-24	144		2542.95
2003-05-25	145		2467.64
2003-05-26	146		2444.42
2003-05-27	147		2324.28
2003-05-28	148		2116.68
2003-05-29	149		2038.51
2003-05-30	150		2142.63
2003-05-31	151		2269.72
2003-06-01	152		2342.87
2003-06-02	153		2535.62
2003-06-03	154		2735.06
2003-06-04	155		2916.49
2003-06-05	156		3106.12
2003-06-06	157		3233.49		2874.4
2003-06-07	158		3152.89		2847.92
2003-06-08	159		3022.96		2766.66
2003-06-09	160		2865.36		2731.42
2003-06-10	161		2879.97		2655.02
2003-06-11	162		2897.99		2561.07
2003-06-12	163		2963.78		2537.71
2003-06-13	164		2954.11		2556.2
2003-06-14	165		2812.13		2527.83
2003-06-15	166		2594.74		2445.3
2003-06-16	167		2437.46		2388.07
2003-06-17	168		2203.86		2354.96
2003-06-18	169		1954.46		2322.42
2003-06-19	170		1761.94		2322.01
2003-06-20	171		1819.56		2438.33
2003-06-21	172		1921.19		2504.43
2003-06-22	173		1934.26		2500.05
2003-06-23	174		1944.75		2465.27
2003-06-24	175		1975.03		2458.95
2003-06-25	176		1932.96		2418.4
2003-06-26	177		1882.88		2394.17
2003-06-27	178		1830.99		2378.73
2003-06-28	179		1734.17		2302.15
2003-06-29	180		1829.18		2273.27
2003-06-30	181		1902.66		2207.01
2003-07-01	182		1869.99		2059.04
2003-07-02	183		1884.62		1954.4
2003-07-03	184		1909.63		1863.09
2003-07-04	185		1907.36		1783.07
2003-07-05	186		1741.67		1748.96
2003-07-06	187		1635.92		1764.52
2003-07-07	188		1726.29		1847.39
2003-07-08	189		1875.55		1953.3
2003-07-09	190		2037.54		2023.21
2003-07-10	191		2198.89		2056.79
2003-07-11	192		2362.25		2083.04
2003-07-12	193		2425.42		2105.27
2003-07-13	194		2378.89		2078.06
2003-07-14	195		2261.25		2100.77
2003-07-15	196		2275.87		2123.43
2003-07-16	197		2355.27		2137.36
2003-07-17	198		2502.38		2237.81
2003-07-18	199		2507.53		2248.74
2003-07-19	200		2588.39		2180.74
2003-07-20	201		2623.24		2112.08
2003-07-21	202		2664.75		2142.36
2003-07-22	203		2667.43		2221.19
2003-07-23	204		2691.44		2323.85
2003-07-24	205		2567.3		2351.31
2003-07-25	206		2449.63		2349.94
2003-07-26	207		2316.93		2334.39
2003-07-27	208		2194.43		2343.33
2003-07-28	209		2410.79		2378.89
2003-07-29	210		2478.28		2398.51
2003-07-30	211		2438.77		2417.62
2003-07-31	212		2415.44		2411.92
2003-08-01	213		2297.53		2438.45
2003-08-02	214		2397.68		2502.36
2003-08-03	215		2442.14		2543.06
2003-08-04	216		2638.29		2630.55
2003-08-05	217		2873.88		2735.94
2003-08-06	218		2831.22		2715.51
2003-08-07	219		2743.42		2688.97
2003-08-08	220		2856.35		2691.38
2003-08-09	221		2865.7		2610.35
2003-08-10	222		2812.26		2534.48
2003-08-11	223		2859.56		2591.95
2003-08-12	224		2939.92		2729.93
2003-08-13	225		3119.15		2834.69
2003-08-14	226		3224.76		2867.36
2003-08-15	227		3285.7		2817.09
2003-08-16	228		3275.85		2835.85
2003-08-17	229		3237.73		2838.22
2003-08-18	230		3228.47		2856.11
2003-08-19	231		2954.17		2780.25
2003-08-20	232		2593.23		2697.55
2003-08-21	233		2598.89		2667.63
2003-08-22	234		2621.52		2717.01
2003-08-23	235		2732.14		2837.5
2003-08-24	236		2894.81		2909.25
2003-08-25	237		3006.43		2954.48
2003-08-26	238		3003.78		2898.67
2003-08-27	239		2787.01		2889.62
2003-08-28	240		2660.19		2949.21
2003-08-29	241		2720.74		3025.27
2003-08-30	242		2790.67		3072.16
2003-08-31	243		2779.02		3033.1
2003-09-01	244		2716.03		2979.89
2003-09-02	245		2607.57		2840.22
2003-09-03	246		2795.17		2739.54
2003-09-04	247		3005.59		2787.75
2003-09-05	248		3076.21		2839.77
2003-09-06	249		3021.35		2802.36
2003-09-07	250		2832.98		2820.58
2003-09-08	251		2864.86		2936.46
2003-09-09	252		3022.27		3038.64
2003-09-10	253		3138.24		3001.25
2003-09-11	254		3263.68		2964.37
2003-09-12	255		3299.47		2987.86
2003-09-13	256		3199.99		2980.93
2003-09-14	257		3202.25		3034.09
2003-09-15	258		3219.71		3023.78
2003-09-16	259		3206.27		2968.41
2003-09-17	260		3222.44		2978.98
2003-09-18	261		3235.58		3071.79
2003-09-19	262		3206.47		3102.01
2003-09-20	263		3058.65		3065.87
2003-09-21	264		3255.65		3073.14
2003-09-22	265		3468.16		3117.14
2003-09-23	266		3602.08		3244.55
2003-09-24	267		3571.96		3332.52
2003-09-25	268		3484.67		3362.11
2003-09-26	269		3453.66		3374.79
2003-09-27	270		3315.35		3295.42
2003-09-28	271		3298.47		3243.59
2003-09-29	272		3315.45		3311.55
2003-09-30	273		3282.58		3316.82
2003-10-01	274		3297.75		3325.4
2003-10-02	275		3594.69		3392.52
2003-10-03	276		3480.78		3317.58
2003-10-04	277		3450.47		3295.6
2003-10-05	278		3636.77		3384.19
2003-10-06	279		3557.56		3447.92
2003-10-07	280		3407.04		3397.57
2003-10-08	281		3195.1		3333.95
2003-10-09	282		3041.29		3282.37
2003-10-10	283		3009.35		3230.56
2003-10-11	284		2949.75		3193.9
2003-10-12	285		3005.06		3194.59
2003-10-13	286		2924.17		3099.76
2003-10-14	287		2778.13		3083.15
2003-10-15	288		2936.17		3177.12
2003-10-16	289		3048.5		3235.43
2003-10-17	290		2793.98		3164.11
2003-10-18	291		2846.12		3131.19
2003-10-19	292		2989.6		3259.88
2003-10-20	293		2778.82		3137.55
2003-10-21	294		2647.31		3023.33
2003-10-22	295		2612.22		2895.34
2003-10-23	296		2549.47		2824.01
2003-10-24	297		2406.88		2748.45
2003-10-25	298		2407.7		2710.42
2003-10-26	299		2457.88		2772.04
2003-10-27	300		2379.62		2744.49
2003-10-28	301		2409.63		2647.65
2003-10-29	302		2428.61		2657.2
2003-10-30	303		2286.73		2681.39
2003-10-31	304		2374.14		2621.15
2003-11-01	305		2361.2		2601.6
2003-11-02	306		2239.41		2524.43
2003-11-03	307		2050.07		2468
2003-11-04	308		2181.61		2443.95
2003-11-05	309		2447.31		2532.82
2003-11-06	310		2665.12		2609.44
2003-11-07	311		2706.17		2637.83
2003-11-08	312		2837.22		2652.82
2003-11-09	313		2819.95		2638.31
2003-11-10	314		2789.38		2652.22
2003-11-11	315		2905.36		2727.44
2003-11-12	316		3045.26		2776.11
2003-11-13	317		3105.67		2723.02
2003-11-14	318		3304.48		2785.13
2003-11-15	319		3391.63		2918.1
2003-11-16	320		3567.25		2957.02
2003-11-17	321		3733.05		2873.81
2003-11-18	322		4069.31		3114.19
2003-11-19	323		4522.69		3402.88
2003-11-20	324		4708.42		3577.86
2003-11-21	325		4549.53		3572.43
2003-11-22	326		4556.22		3672.7
2003-11-23	327		4798.36		3803.88
2003-11-24	328		4862.29		3796
2003-11-25	329		4849.65		3841.5
2003-11-26	330		4642.8		3873.61
2003-11-27	331		4549.7		3928.76
2003-11-28	332		4741.1		4054.24
2003-11-29	333		4972.85		4198.41
2003-11-30	334		5032.52		4360.91
2003-12-01	335		5089.77		4487.4
2003-12-02	336		5097.44		4505.78
2003-12-03	337		4877.92		4543.06
2003-12-04	338		4574.12		4513.66
2003-12-05	339		4275.49		4438.71
2003-12-06	340		4228.63		4418.25
2003-12-07	341		4200.72		4430.2
2003-12-08	342		4315.27		4634.61
2003-12-09	343		4709.23		4862.58
2003-12-10	344		5101.03		4984.32
2003-12-11	345		5306.69		4986.19
2003-12-12	346		5235.26		4973.51
2003-12-13	347		5045.53		4903.08
2003-12-14	348		4718.94		4829.31
2003-12-15	349		4363.73		4718.15
2003-12-16	350		4330.8		4744.56
2003-12-17	351		4547.65		4723.09
2003-12-18	352		4437.34		4497.51
2003-12-19	353		4380.64		4357.56
2003-12-20	354		4458.06		4399.03
2003-12-21	355		4625.89		4463.8
2003-12-22	356		4584.49		4344.97
2003-12-23	357		4249.45		4333.32
2003-12-24	358		3927.19		4384.56
2003-12-25	359		3669.42		4469.07
2003-12-26	360		3773.01		4584.45
2003-12-27	361		3909.72		4543.48
2003-12-28	362		3989.06		4394.22
2003-12-29	363		3996.13		4293.25
2003-12-30	364		4437.54		4380.79
2003-12-31	365		4583.61		4478.78
2004-01-01	1		4493.45		4524.23
2004-01-02	2		4630.96		4526.9
2004-01-03	3		4635.63		4543.83
2004-01-04	4		4550.75		4565.64
2004-01-05	5		4523.83		4630.93
2004-01-06	6		4779.65		4585.17
2004-01-07	7		5164.01		4568.55
2004-01-08	8		5055.96		4361.25
2004-01-09	9		5046.73		4334.61
2004-01-10	10		4834.85		4377.35
2004-01-11	11		4791.21		4411.94
2004-01-12	12		4865.01		4455.66
2004-01-13	13		5029.59		4623.66
2004-01-14	14		4838.41		4628.9
2004-01-15	15		4597.53		4497.69
2004-01-16	16		4334.21		4481.01
2004-01-17	17		4184.97		4443.52
2004-01-18	18		4096.26		4375.98
2004-01-19	19		4104.8		4310.29
2004-01-20	20		4188.21		4443.57
2004-01-21	21		3966.98		4474.03
2004-01-22	22		3629.33		4472.64
2004-01-23	23		3898.04		4522.57
2004-01-24	24		4036.75		4503.19
2004-01-25	25		3940.3		4426.71
2004-01-26	26		3885.44		4393.36
2004-01-27	27		3897.74		4421.67
2004-01-28	28		3706.05		4251.26
2004-01-29	29		3742.83		4161.8
2004-01-30	30		3708.08		4061.38
2004-01-31	31		3676.78		3950.91
2004-02-01	32		3565.34		3848.92
2004-02-02	33		3405.73		3739.86
2004-02-03	34		3438.81		3707.5
2004-02-04	35		3336		3641.54
2004-02-05	36		3387.35		3487
2004-02-06	37		3508.66		3613.03
2004-02-07	38		3379.32		3596.23
2004-02-08	39		3246.69		3620.88
2004-02-09	40		3460.67		3687.52
2004-02-10	41		3612.45		3739.19
2004-02-11	42		3666.59		3713.2
2004-02-12	43		3736.02		3721.55
2004-02-13	44		3657.16		3705.46
2004-02-14	45		3727.54		3766.4
2004-02-15	46		3994.31		3868.44
2004-02-16	47		4164.05		3901.04
2004-02-17	48		4351.5		3892.63
2004-02-18	49		4389.65		3844.84
2004-02-19	50		4507.65		3943.64
2004-02-20	51		4661.97		4030.94
2004-02-21	52		4658.41		4025.98
2004-02-22	53		4558.6		3896.53
2004-02-23	54		4543.59		3954.95
2004-02-24	55		4459.35		3998.02
2004-02-25	56		4462.29		4036.67
2004-02-26	57		4440.12		4092.65
2004-02-27	58		4569.61		4149.2
2004-02-28	59		4708.48		4222.91
2004-02-29	60		4663.62		4276.84
2004-03-01	61		4594.77		4400.9
2004-03-02	62		4637.13		4537.98
2004-03-03	63		4655.53		4521.97
2004-03-04	64		4556.06		4475.91
2004-03-05	65		4456.34		4496.56
2004-03-06	66		4217.8		4397.74
2004-03-07	67		4104.07		4400.85
2004-03-08	68		4380.23		4482.85
2004-03-09	69		4447.18		4465.22
2004-03-10	70		4419.45		4415.43
2004-03-11	71		4380.04		4405.69
2004-03-12	72		4549.34		4513.33
2004-03-13	73		4315.73		4489.84
2004-03-14	74		4179.75		4456.81
2004-03-15	75		4124.37		4344.11
2004-03-16	76		3981.59		4306.53
2004-03-17	77		3944.68		4327.55
2004-03-18	78		4313.86		4482.77
2004-03-19	79		4309.76		4373.56
2004-03-20	80		4242.32		4279.5
2004-03-21	81		4279.7		4201.86
2004-03-22	82		4318.25		4276.53
2004-03-23	83		4105.2		4256.1
2004-03-24	84		4068.71		4263.16
2004-03-25	85		4295.05		4328.92
2004-03-26	86		4278.21		4321.95
2004-03-27	87		3989.85		4213.45
2004-03-28	88		4054.85		4151.75
2004-03-29	89		4231.81		4233.46
2004-03-30	90		4294.84		4188.97
2004-03-31	91		4200.23		4080.54
2004-04-01	92		4228.4		4106.62
2004-04-02	93		4060.4		4226.39
2004-04-03	94		4310.18		4297.96
2004-04-04	95		4219.71		4280.48
2004-04-05	96		4119.1		4209.63
2004-04-06	97		3972.16		4065.46
2004-04-07	98		4049		4050.14
2004-04-08	99		4024.27		4058.76
2004-04-09	100		3713.84		3984.34
2004-04-10	101		3572.97		3816.93
2004-04-11	102		3597.86		3842.14
2004-04-12	103		3518.38		3809.66
2004-04-13	104		3404.07		3860.89
2004-04-14	105		3546.63		3964
2004-04-15	106		3885.24		4049.79
2004-04-16	107		3858.43		3871.51
2004-04-17	108		3598.15		3867.61
2004-04-18	109		3462.73		3910.15
2004-04-19	110		3758.81		4020.06
2004-04-20	111		3828.38		3960.81
2004-04-21	112		4017.57		4020.23
2004-04-22	113		4144.77		4087.51
2004-04-23	114		4279.57		4042.58
2004-04-24	115		4258.33		3963.91
2004-04-25	116		4278.23		3954.94
2004-04-26	117		4340.39		3977.31
2004-04-27	118		4310.62		3833.99
2004-04-28	119		4131.24		3763.59
2004-04-29	120		3996.37		3853.63
2004-04-30	121		3811.67		3835.05
2004-05-01	122		3687.53		3671.76
2004-05-02	123		3657.34		3517.87
2004-05-03	124		3742.53		3654.52
2004-05-04	125		3571.3		3726.6
2004-05-05	126		3565.68		3743.06
2004-05-06	127		3502.11		3727.25
2004-05-07	128		3298.79		3698.86
2004-05-08	129		2958.11		3637.72
2004-05-09	130		2907.42		3607.36
2004-05-10	131		2969.22		3618.17
2004-05-11	132		2858.19		3623.64
2004-05-12	133		2922.53		3576.02
2004-05-13	134		2993.85		3467.46
2004-05-14	135		2893.7		3322.45
2004-05-15	136		2938.45		3360.01
2004-05-16	137		3019.81		3370.07
2004-05-17	138		2995.13		3274.11
2004-05-18	139		2775.41		3149.46
2004-05-19	140		2672.22		3132.1
2004-05-20	141		2621.2		3030.26
2004-05-21	142		2415.57		2847.23
2004-05-22	143		2368.33		2730.31
2004-05-23	144		2554.76		2777.97
2004-05-24	145		2772.85		2851.85
2004-05-25	146		2977.96		2938.37
2004-05-26	147		2935.48		2936.05
2004-05-27	148		2863.54		2939.46
2004-05-28	149		2806.55		2870.27
2004-05-29	150		2880.56		2857.71
2004-05-30	151		2875.24		2939.85
2004-05-31	152		2865.27		2960.38
2004-06-01	153		3067.03		2924.71
2004-06-02	154		3402.87		3062.34
2004-06-03	155		3493.19		3094.61
2004-06-04	156		3551.44		3055.78
2004-06-05	157		3595.21		3000.55
2004-06-06	158		3696.14		3112.05
2004-06-07	159		3765.93		3222.02
2004-06-08	160		3731.74		3246.26
2004-06-09	161		3546.66		3294.47
2004-06-10	162		3566.5		3269.14
2004-06-11	163		3620.85		3263.77
2004-06-12	164		3694.16		3284.3
2004-06-13	165		3670.13		3236.16
2004-06-14	166		3566.41		3222.58
2004-06-15	167		3508.53		3225.93
2004-06-16	168		3217.15		3153.2
2004-06-17	169		2764.47		3110.06
2004-06-18	170		2607.9		3087.73
2004-06-19	171		2553.89		3127.33
2004-06-20	172		2545.07		3091.97
2004-06-21	173		2307.05		2983.93
2004-06-22	174		2075.19		2861.16
2004-06-23	175		1974.09		2727.01
2004-06-24	176		1877.56		2747.28
2004-06-25	177		1891.59		2766.41
2004-06-26	178		1816.71		2751.78
2004-06-27	179		1736.86		2692.73
2004-06-28	180		1645.52		2634.2
2004-06-29	181		1716.93		2661.17
2004-06-30	182		1683.45		2571.54
2004-07-01	183		1797.7		2361.85
2004-07-02	184		1989.61		2357.73
2004-07-03	185		2090.04		2349.74
2004-07-04	186		2177.73		2410.18
2004-07-05	187		2299.82		2374.92
2004-07-06	188		2459.76		2290.85
2004-07-07	189		2477.5		2181.84
2004-07-08	190		2414.29		2109.8
2004-07-09	191		2353.14		2092.74
2004-07-10	192		2308.55		2062.14
2004-07-11	193		2605.95		2140.79
2004-07-12	194		2586.06		2079.62
2004-07-13	195		2506.08		2032.32
2004-07-14	196		2392.2		2037.83
2004-07-15	197		2268.45		2035.87
2004-07-16	198		2213.25		2049.55
2004-07-17	199		2103.42		2076.47
2004-07-18	200		2026.4		2057.85
2004-07-19	201		1924.55		2070.86
2004-07-20	202		1775.32		2091.21
2004-07-21	203		1713.61		2082.25
2004-07-22	204		1668.95		2005.79
2004-07-23	205		1709.73		2012.98
2004-07-24	206		1840.69		2063.37
2004-07-25	207		1829.12		2069.3
2004-07-26	208		1657.95		2095.27
2004-07-27	209		1716.73		2103.1
2004-07-28	210		1794.98		2064
2004-07-29	211		1711.59		2027.59
2004-07-30	212		1819.43		2030.49
2004-07-31	213		2026.18		2064.86
2004-08-01	214		2109.5		2087.86
2004-08-02	215		2344.07		2155.52
2004-08-03	216		2431.39		2157.7
2004-08-04	217		2492.04		2146.03
2004-08-05	218		2528.34		2149.43
2004-08-06	219		2558.63		2122.71
2004-08-07	220		2443.9		2095.11
2004-08-08	221		2262.22		2064.77
2004-08-09	222		2342.34		1988.46
2004-08-10	223		2316.26		2006.49
2004-08-11	224		2181.04		1962.77
2004-08-12	225		2207.04		1990.86
2004-08-13	226		2393.56		2100.6
2004-08-14	227		2393.92		2130.25
2004-08-15	228		2216.46		2124.65
2004-08-16	229		2070.74		2108.68
2004-08-17	230		1929.57		2150.16
2004-08-18	231		1927.45		2223.2
2004-08-19	232		2010.36		2299.52
2004-08-20	233		2227.46		2438.31
2004-08-21	234		2439.4		2500.13
2004-08-22	235		2668.89		2523.49
2004-08-23	236		2705.06		2517.84
2004-08-24	237		2677.57		2515.85
2004-08-25	238		2825.38		2579.93
2004-08-26	239		3261.83		2721.48
2004-08-27	240		3446.47		2888.22
2004-08-28	241		3448.02		2942.98
2004-08-29	242		3522.88		2904.4
2004-08-30	243		3641.44		2917.04
2004-08-31	244		3772.74		2847.65
2004-09-01	245		3724.15		2818.83
2004-09-02	246		3621.34		2807.33
2004-09-03	247		3511.33		2807.97
2004-09-04	248		3339.27		2842.09
2004-09-05	249		3152.87		2866.84
2004-09-06	250		2983.8		2896.72
2004-09-07	251		3057.78		2887.9
2004-09-08	252		3135.66		2939.68
2004-09-09	253		2917.74		2960.98
2004-09-10	254		2750.78		3002.73
2004-09-11	255		2466.63		2926.02
2004-09-12	256		2311.96		2900.58
2004-09-13	257		2259.09		2926.45
2004-09-14	258		2060.3		2911.64
2004-09-15	259		1987.51		2877.62
2004-09-16	260		1980.61		2846.33
2004-09-17	261		2076.08		2841.32
2004-09-18	262		2256.3		2822.89
2004-09-19	263		2261.72		2750.19
2004-09-20	264		2269.31		2660.16
2004-09-21	265		2457.23		2768.53
2004-09-22	266		2758.89		2929.96
2004-09-23	267		2842.38		2948.47
2004-09-24	268		2834.83		2740.12
2004-09-25	269		2622.65		2576.61
2004-09-26	270		2697.92		2538.03
2004-09-27	271		2923.81		2590.72
2004-09-28	272		2939.04		2563.14
2004-09-29	273		3216.83		2624.1
2004-09-30	274		3283.51		2649.7
2004-10-01	275		3354.06		2708.08
2004-10-02	276		3365.22		2765.74
2004-10-03	277		3343.34		2824.99
2004-10-04	278		3353.97		2854.21
2004-10-05	279		3409.78		2880.49
2004-10-06	280		3213.97		2849.32
2004-10-07	281		3042.65		2881.85
2004-10-08	282		2900.12		2939.36
2004-10-09	283		2900.26		2817.44
2004-10-10	284		2891.44		2796.34
2004-10-11	285		3013.88		2901.09
2004-10-12	286		3063.65		3006.86
2004-10-13	287		3279.6		3193.81
2004-10-14	288		3191.38		3246.79
2004-10-15	289		3130.82		3244.63
2004-10-16	290		3019.19		3195.89
2004-10-17	291		2975.67		3137.83
2004-10-18	292		2970.23		3191.47
2004-10-19	293		3031.02		3248.19
2004-10-20	294		3087.73		3206.61
2004-10-21	295		3250.8		3103.76
2004-10-22	296		3195.58		3064.54
2004-10-23	297		3055.77		3053.64
2004-10-24	298		3228.13		3130.62
2004-10-25	299		3557.78		3241.09
2004-10-26	300		3655.69		3279.65
2004-10-27	301		3619.02		3358.58
2004-10-28	302		3369.47		3272.77
2004-10-29	303		3459.85		3338
2004-10-30	304		3520.38		3330.66
2004-10-31	305		3845.73		3444.43
2004-11-01	306		4080.53		3519.14
2004-11-02	307		4014.15		3532.94
2004-11-03	308		3933.08		3518.86
2004-11-04	309		3907.27		3565.22
2004-11-05	310		3962.32		3579.45
2004-11-06	311		3904.02		3583.79
2004-11-07	312		3911.87		3576.88
2004-11-08	313		3781.51		3591
2004-11-09	314		3533.75		3510
2004-11-10	315		3255.43		3378.85
2004-11-11	316		3255.76		3346.25
2004-11-12	317		3261.09		3308.83
2004-11-13	318		3096.91		3320.46
2004-11-14	319		2978.38		3309.55
2004-11-15	320		2751.54		3328.5
2004-11-16	321		2805.94		3434.16
2004-11-17	322		3084.1		3560.39
2004-11-18	323		3422.2		3691.87
2004-11-19	324		3500.21		3694.22
2004-11-20	325		3365.14		3667.15
2004-11-21	326		3457.08		3791.37
2004-11-22	327		3661.93		3801.26
2004-11-23	328		3942.28		3789.88
2004-11-24	329		4062.42		3720.38
2004-11-25	330		4147.66		3652.28
2004-11-26	331		4053.97		3700.3
2004-11-27	332		4286.78		3736.56
2004-11-28	333		4556.39		3856.32
2004-11-29	334		4774.84		3790.13
2004-11-30	335		5002.99		3805.63
2004-12-01	336		4772.8		3826.57
2004-12-02	337		4472.61		3839.46
2004-12-03	338		4100.61		3791.87
2004-12-04	339		3959.48		3692.76
2004-12-05	340		4067.91		3751.93
2004-12-06	341		4147.48		3913.24
2004-12-07	342		4290.18		4064.37
2004-12-08	343		4111.87		4088.91
2004-12-09	344		3983.05		4096.73
2004-12-10	345		4017.75		4046.41
2004-12-11	346		4127.24		4148.3
2004-12-12	347		4100.21		4255.5
2004-12-13	348		3871.8		4318.44
2004-12-14	349		3827.1		4346.45
2004-12-15	350		3581.26		4206.66
2004-12-16	351		3574.94		4080.45
2004-12-17	352		3713.2		3989.98
2004-12-18	353		3883.95		3990.36
2004-12-19	354		4158.13		4102.93
2004-12-20	355		4045.47		4056.27
2004-12-21	356		3850.41		4010.73
2004-12-22	357		3660.52		3918.63
2004-12-23	358		3622.19		3861.2
2004-12-24	359		3878.3		3957.41
2004-12-25	360		3888.54		3960.85
2004-12-26	361		3723.38		3856.88
2004-12-27	362		3588.84		3755.05
2004-12-28	363		3539.85		3679.65
2004-12-29	364		3354.69		3493.88
2004-12-30	365		3308.46		3449.24
2004-12-31	366		3354.41		3502.07
2005-01-01	1		3411.92		3633.76
2005-01-02	2		3411.56		3706.95
2005-01-03	3		3277.29		3693.98
2005-01-04	4		3568.32		3756.7
2005-01-05	5		3475.99		3589.6
2005-01-06	6		3446.63		3574.54
2005-01-07	7		3479.51		3600.75
2005-01-08	8		3183.56		3525.93
2005-01-09	9		3137.42		3460
2005-01-10	10		3160.22		3378.2
2005-01-11	11		3287.68		3458.82
2005-01-12	12		3561.33		3541.49
2005-01-13	13		3925.99		3663.12
2005-01-14	14		4356.72		3835.64
2005-01-15	15		4509.54		3892.7
2005-01-16	16		4473.02		3919.36
2005-01-17	17		4400.34		3811.94
2005-01-18	18		4194.03		3755.72
2005-01-19	19		3927.21		3791.75
2005-01-20	20		4167.94		3840.77
2005-01-21	21		4223.46		3873.47
2005-01-22	22		4335.62		3819.5
2005-01-23	23		4435.34		3786.38
2005-01-24	24		4348.38		3794.82
2005-01-25	25		4372.37		3797.95
2005-01-26	26		4401.18		3920.25
2005-01-27	27		4273.27		4033.59
2005-01-28	28		4213.25		4147.84
2005-01-29	29		3972.85		4166.94
2005-01-30	30		3907.15		4158
2005-01-31	31		4168.99		4325.13
2005-02-01	32		4508.44		4471.48
2005-02-02	33		4717.31		4371.25
2005-02-03	34		4599.73		4393.75
2005-02-04	35		4357.75		4328.87
2005-02-05	36		4176.64		4246.93
2005-02-06	37		4072.29		4295.61
2005-02-07	38		4241.41		4335.03
2005-02-08	39		4289.25		4356.91
2005-02-09	40		4244.14		4275.07
2005-02-10	41		3994.55		4131.95
2005-02-11	42		3894.63		4013.66
2005-02-12	43		3811.41		3872.98
2005-02-13	44		3725.97		3773.47
2005-02-14	45		3630.23		3736.6
2005-02-15	46		3439.95		3844.93
2005-02-16	47		3236.7		3992.81
2005-02-17	48		3202.52		4008.9
2005-02-18	49		3348.03		3983.8
2005-02-19	50		3618.99		4026.63
2005-02-20	51		3733.21		3945.73
2005-02-21	52		3653.33		3904.6
2005-02-22	53		3530.32		3925.53
2005-02-23	54		3440.81		3890.58
2005-02-24	55		3595.57		3867.77
2005-02-25	56		3592.33		3786.43
2005-02-26	57		3665.45		3732.63
2005-02-27	58		3636.64		3701.32
2005-02-28	59		3773.8		3702.02
2005-03-01	60		3833.71		3556.99
2005-03-02	61		3818.78		3475.47
2005-03-03	62		3807.89		3505.62
2005-03-04	63		3888.46		3627.86
2005-03-05	64		3858.35		3716.26
2005-03-06	65		3765.22		3806.23
2005-03-07	66		3790.7		3794.87
2005-03-08	67		3878.72		3710.3
2005-03-09	68		3696.87		3608.19
2005-03-10	69		3775.11		3639.31
2005-03-11	70		3572.87		3641.86
2005-03-12	71		3778.25		3724.08
2005-03-13	72		4014.23		3841.28
2005-03-14	73		4128.54		3916.98
2005-03-15	74		4148.02		3967.36
2005-03-16	75		4072.97		3880.38
2005-03-17	76		3850.1		3784.51
2005-03-18	77		3704.29		3754.71
2005-03-19	78		3571.07		3733.58
2005-03-20	79		3640.04		3723.8
2005-03-21	80		3709.84		3791.62
2005-03-22	81		3796.6		3864.1
2005-03-23	82		3695.91		3789.75
2005-03-24	83		3870.57		3824.7
2005-03-25	84		3894.31		3792.33
2005-03-26	85		3906.67		3802.75
2005-03-27	86		3843.7		3814.26
2005-03-28	87		3662.73		3847.72
2005-03-29	88		3535.48		3788.77
2005-03-30	89		3483.37		3786.15
2005-03-31	90		3560.06		3746.56
2005-04-01	91		3628.48		3691.71
2005-04-02	92		3678.63		3646.18
2005-04-03	93		3764.7		3685.14
2005-04-04	94		3660.74		3669.75
2005-04-05	95		3666.45		3727.36
2005-04-06	96		3769.58		3807.64
2005-04-07	97		3972.42		3932.27
2005-04-08	98		4010.93		3946.68
2005-04-09	99		4032.87		4030.26
2005-04-10	100		4158.65		3999.5
2005-04-11	101		4169.01		3894.32
2005-04-12	102		4040.86		3802.37
2005-04-13	103		4013.67		3719.29
2005-04-14	104		4075.34		3787.38
2005-04-15	105		4090.06		3870.68
2005-04-16	106		4076.75		3884.36
2005-04-17	107		4012.7		3874.61
2005-04-18	108		4068.39		3906.7
2005-04-19	109		4007.49		3823.71
2005-04-20	110		3842.73		3751.22
2005-04-21	111		3574.84		3745.02
2005-04-22	112		3503.4		3742.36
2005-04-23	113		3510.71		3748.26
2005-04-24	114		3514.73		3827.53
2005-04-25	115		3604.39		3875.72
2005-04-26	116		3550.46		3836.25
2005-04-27	117		3528.89		3798.96
2005-04-28	118		3677.06		3819.47
2005-04-29	119		3649.94		3833.86
2005-04-30	120		3488.77		3798.41
2005-05-01	121		3413.71		3747.33
2005-05-02	122		3439.78		3706.55
2005-05-03	123		3322.04		3731.52
2005-05-04	124		3393.2		3682.37
2005-05-05	125		3478.49		3600.65
2005-05-06	126		3648.11		3577.27
2005-05-07	127		3592.2		3525.78
2005-05-08	128		3503.38		3474.39
2005-05-09	129		3384.57		3427.15
2005-05-10	130		3220.75		3385.24
2005-05-11	131		3131.7		3365.99
2005-05-12	132		3035.54		3293.03
2005-05-13	133		2713.23		3114.93
2005-05-14	134		2521.97		3022.78
2005-05-15	135		2523.52		3011.85
2005-05-16	136		2526.63		2994.82
2005-05-17	137		2426.08		2872.47
2005-05-18	138		2353.73		2914.82
2005-05-19	139		2316.85		2959.62
2005-05-20	140		2252.07		3022.77
2005-05-21	141		2283.73		3052.43
2005-05-22	142		2355.63		3019.95
2005-05-23	143		2433.14		2992.04
2005-05-24	144		2637.97		2973.56
2005-05-25	145		2755.38		3008.97
2005-05-26	146		2779.65		3010.26
2005-05-27	147		3061.33		2960.66
2005-05-28	148		3259.23		2857.42
2005-05-29	149		3400.19		2909.26
2005-05-30	150		3337.64		2927.12
2005-05-31	151		3359.4		2902.84
2005-06-01	152		3385.41		2848.94
2005-06-02	153		3419.19		2890.07
2005-06-03	154		3286.39		2831.29
2005-06-04	155		3260.07		2789.94
2005-06-05	156		3251.13		2847.79
2005-06-06	157		3247.62		2866.49
2005-06-07	158		3206.98		2872.09
2005-06-08	159		3180.08		2939.54
2005-06-09	160		3257.47		3077.23
2005-06-10	161		3453.45		3252.99
2005-06-11	162		3514.66		3438.47
2005-06-12	163		3596.96		3498.48
2005-06-13	164		3471.8		3440.29
2005-06-14	165		3533.32		3490.86
2005-06-15	166		3519.75		3515.29
2005-06-16	167		3509.91		3452.45
2005-06-17	168		3320.21		3367.87
2005-06-18	169		3322.94		3304.66
2005-06-19	170		3273.75		3230.72
2005-06-20	171		3131.41		3182.95
2005-06-21	172		2958.93		3082.95
2005-06-22	173		2958.93		3012.5
2005-06-23	174		2699.24		2889.97
2005-06-24	175		2537.3		2918.5
2005-06-25	176		2393.45		2885.38
2005-06-26	177		2208.38		2873.67
2005-06-27	178		2062.12		2793.74
2005-06-28	179		2037.44		2758.51
2005-06-29	180		1898.66		2723.71
2005-06-30	181		1864.12		2716.85
2005-07-01	182		1800.29		2611.78
2005-07-02	183		1867.73		2632.26
2005-07-03	184		1890.48		2596.16
2005-07-04	185		1809.71		2482.55
2005-07-05	186		1801.56		2430.75
2005-07-06	187		1912.63		2435.78
2005-07-07	188		2001.43		2387.07
2005-07-08	189		2051.87		2257.23
2005-07-09	190		1978.36		2147.38
2005-07-10	191		1915.72		2051.28
2005-07-11	192		1878.84		1979.08
2005-07-12	193		1948.45		2001.88
2005-07-13	194		1966.32		1945.99
2005-07-14	195		1996.96		1931.7
2005-07-15	196		1888.9		1875.85
2005-07-16	197		1898.32		1873.59
2005-07-17	198		1900.68		1894.57
2005-07-18	199		1842.83		1854.64
2005-07-19	200		1906.29		1845.04
2005-07-20	201		1873.53		1867.73
2005-07-21	202		1813.92		1865.1
2005-07-22	203		1820.25		1952.29
2005-07-23	204		1932.38		1955.6
2005-07-24	205		2070.39		1982.72
2005-07-25	206		2061.28		1974.64
2005-07-26	207		2026.32		1958.77
2005-07-27	208		1863.37		1916.75
2005-07-28	209		1773.04		1880.86
2005-07-29	210		1789.52		1887.75
2005-07-30	211		1915.05		1936.81
2005-07-31	212		2003.57		1948.84
2005-08-01	213		1992.93		1951.33
2005-08-02	214		2114.37		2022.23
2005-08-03	215		2296		2118.11
2005-08-04	216		2421.42		2152.05
2005-08-05	217		2478.07		2129.9
2005-08-06	218		2506.48		2204.85
2005-08-07	219		2536.21		2265.52
2005-08-08	220		2453.29		2281.37
2005-08-09	221		2472.13		2304.25
2005-08-10	222		2519.2		2275.85
2005-08-11	223		2573.82		2243.97
2005-08-12	224		2597.2		2199.33
2005-08-13	225		2603.6		2257.5
2005-08-14	226		2580.78		2287.15
2005-08-15	227		2631.14		2323.35
2005-08-16	228		2604.87		2338.01
2005-08-17	229		2458.18		2299.7
2005-08-18	230		2449.92		2399.38
2005-08-19	231		2618.79		2545.05
2005-08-20	232		2676.95		2551.67
2005-08-21	233		2568.99		2515.34
2005-08-22	234		2422.5		2434.19
2005-08-23	235		2374.11		2428
2005-08-24	236		2296.83		2425
2005-08-25	237		2283.29		2464.61
2005-08-26	238		2344.5		2523.31
2005-08-27	239		2443.56		2537.63
2005-08-28	240		2571.75		2597.17
2005-08-29	241		2771.19		2684.2
2005-08-30	242		2837.26		2760.07
2005-08-31	243		2929.78		2759.77
2005-09-01	244		3032.54		2680.67
2005-09-02	245		2908.32		2651.23
2005-09-03	246		2747.14		2684.22
2005-09-04	247		2858.17		2733.58
2005-09-05	248		3074.34		2793.68
2005-09-06	249		3365.92		2906.24
2005-09-07	250		3644.29		3034.29
2005-09-08	251		3888.67		3133.34
2005-09-09	252		4236.27		3324.5
2005-09-10	253		4493.03		3503.91
2005-09-11	254		4524.79		3531.35
2005-09-12	255		4310.48		3491.85
2005-09-13	256		4002.33		3393.43
2005-09-14	257		3817.75		3387.43
2005-09-15	258		3819.74		3464.03
2005-09-16	259		3825.08		3391.96
2005-09-17	260		3781.48		3252.62
2005-09-18	261		3614.24		3169.03
2005-09-19	262		3377.78		3151.92
2005-09-20	263		3164.52		3177.48
2005-09-21	264		2929.03		3193.27
2005-09-22	265		2761.86		3274.82
2005-09-23	266		2704.56		3351.24
2005-09-24	267		2400.74		3353.59
2005-09-25	268		2072.06		3311.75
2005-09-26	269		2031.91		3252.12
2005-09-27	270		2171.31		3181.57
2005-09-28	271		2340.47		3136.47
2005-09-29	272		2442.99		3135.64
2005-09-30	273		2365.47		3118.99
2005-10-01	274		2397.26		3127.61
2005-10-02	275		2541.22		3146.1
2005-10-03	276		2756.34		3116.35
2005-10-04	277		2785.36		3002.44
2005-10-05	278		2898.35		2935.64
2005-10-06	279		3011.93		2866.19
2005-10-07	280		3031.15		2831.27
2005-10-08	281		2957.82		2689.97
2005-10-09	282		2900.63		2529.93
2005-10-10	283		2929.34		2486.52
2005-10-11	284		2973.6		2545.88
2005-10-12	285		2836.02		2569.1
2005-10-13	286		2933.59		2670.06
2005-10-14	287		2924.02		2663.34
2005-10-15	288		2998.58		2680.53
2005-10-16	289		3004.72		2715.88
2005-10-17	290		2930.14		2787.34
2005-10-18	291		2872.24		2854.25
2005-10-19	292		3104.31		2966.55
2005-10-20	293		3110		3026.36
2005-10-21	294		3071.1		3024.54
2005-10-22	295		2962.91		2964.97
2005-10-23	296		2900.19		2950.03
2005-10-24	297		3190.26		3105.38
2005-10-25	298		3210		3091.8
2005-10-26	299		3206		3100.18
2005-10-27	300		3325.19		3096.63
2005-10-28	301		3237.67		3095.78
2005-10-29	302		3352.55		3192.14
2005-10-30	303		3346.41		3189
2005-10-31	304		3300.87		3122.84
2005-11-01	305		3150.95		2998.74
2005-11-02	306		3289.37		3124.25
2005-11-03	307		3335.93		3200.97
2005-11-04	308		3296.66		3178.89
2005-11-05	309		3274.71		3155.02
2005-11-06	310		3428.69		3217.22
2005-11-07	311		3663.84		3358.89
2005-11-08	312		3525.14		3424.56
2005-11-09	313		3676.65		3451.37
2005-11-10	314		3763.4		3570.75
2005-11-11	315		3873.86		3577.35
2005-11-12	316		3834.55		3560.82
2005-11-13	317		3773.63		3586.35
2005-11-14	318		3842.21		3615.83
2005-11-15	319		3955.23		3646.42
2005-11-16	320		4159.09		3659.99
2005-11-17	321		3959.37		3565.84
2005-11-18	322		3939.99		3627.13
2005-11-19	323		4159.88		3738.34
2005-11-20	324		4081.26		3726.85
2005-11-21	325		3998.58		3774.43
2005-11-22	326		3875.54		3707.53
2005-11-23	327		3827.17		3736.39
2005-11-24	328		3779.94		3748.23
2005-11-25	329		3777.08		3804.49
2005-11-26	330		3763.83		3849.5
2005-11-27	331		3754.43		3768.69
2005-11-28	332		3600.91		3717.99
2005-11-29	333		3469.11		3702.85
2005-11-30	334		3330.22		3739.14
2005-12-01	335		3300.04		3665.51
2005-12-02	336		3519.96		3661.03
2005-12-03	337		3387.66		3674.2
2005-12-04	338		3181		3689.87
2005-12-05	339		3328.56		3675.06
2005-12-06	340		3524.92		3702.58
2005-12-07	341		3671.14		3783.04
2005-12-08	342		3618.69		3706.41
2005-12-09	343		3798.73		3766.51
2005-12-10	344		3825.92		3779.69
2005-12-11	345		3737.48		3799.3
2005-12-12	346		3788.68		3776.47
2005-12-13	347		3957.53		3777.64
2005-12-14	348		4085.34		3770.15
2005-12-15	349		4229.58		3775.6
2005-12-16	350		4319.35		3851.7
2005-12-17	351		4078.63		3732.74
2005-12-18	352		4002.11		3592.6
2005-12-19	353		4063.94		3680.91
2005-12-20	354		4198.64		3778.53
2005-12-21	355		4208.29		3874.69
2005-12-22	356		4111.32		3930.02
2005-12-23	357		4358.98		4005.92
2005-12-24	358		4364.55		4070.37
2005-12-25	359		4207.86		4009.36
2005-12-26	360		4252.5		4056.92
2005-12-27	361		4321.59		4149.23
2005-12-28	362		4398.8		4258.51
2005-12-29	363		4353.89		4299.63
2005-12-30	364		4339.68		4313.34
2005-12-31	365		4350.63		4281.36
2006-01-01	1		4509.82		4313.17
2006-01-02	2		4490.38		4269.86
2006-01-03	3		4491.13		4282.24
2006-01-04	4		4342.41		4201.37
2006-01-05	5		4203.18		4149.88
2006-01-06	6		4186.31		4223.61
2006-01-07	7		4044.9		4133.24
2006-01-08	8		3864.45		4090.3
2006-01-09	9		4021.54		4156.28
2006-01-10	10		4314.19		4328.74
2006-01-11	11		4418.09		4387.45
2006-01-12	12		4415.89		4429.49
2006-01-13	13		4567.07		4474.2
2006-01-14	14		4684.45		4502.18
2006-01-15	15		4688.55		4596.84
2006-01-16	16		4690.07		4668.25
2006-01-17	17		4873.49		4674.9
2006-01-18	18		4904.6		4617.72
2006-01-19	19		4993.15		4545.6
2006-01-20	20		4908.04		4506.61
2006-01-21	21		5147.26		4548.79
2006-01-22	22		5379.09		4542.63
2006-01-23	23		5704.49		4730.01
2006-01-24	24		5709.87		4782.13
2006-01-25	25		5399.45		4804.14
2006-01-26	26		5422.7		4836.15
2006-01-27	27		5598.11		4989.03
2006-01-28	28		5924.04		5192.84
2006-01-29	29		5939.63		5225.59
2006-01-30	30		6002.44		5267.51
2006-01-31	31		5717.83		5278.77
2006-02-01	32		5576.8		5254.15
2006-02-02	33		5746.95		5415.28
2006-02-03	34		5654.08		5416.14
2006-02-04	35		5640.54		5379.15
2006-02-05	36		5438.85		5385.16
2006-02-06	37		5353.48		5436.05
2006-02-07	38		5314.22		5505.62
2006-02-08	39		5456.83		5467.72
2006-02-09	40		5288.99		5326.68
2006-02-10	41		5242.52		5332.13
2006-02-11	42		4994.3		5245.37
2006-02-12	43		4754.1		5234.63
2006-02-13	44		4691.02		5227.07
2006-02-14	45		4344.04		5045.67
2006-02-15	46		4254.13		4904.66
2006-02-16	47		4225.19		4852.72
2006-02-17	48		3916.5		4800.17
2006-02-18	49		3753.86		4749.07
2006-02-19	50		3778.25		4639.06
2006-02-20	51		3846.27		4591.49
2006-02-21	52		3668.68		4420.07
2006-02-22	53		3308.88		4291.9
2006-02-23	54		3031.51		4233.51
2006-02-24	55		3247.76		4214.96
2006-02-25	56		3148.78		4101.93
2006-02-26	57		3059.2		3857.17
2006-02-27	58		2896.17		3788.44
2006-02-28	59		2747		3717.07
2006-03-01	60		2933.36		3760.53
2006-03-02	61		3348.24		3850.25
2006-03-03	62		3338.96		3685.9
2006-03-04	63		3530.49		3729.16
2006-03-05	64		3977.27		3874.59
2006-03-06	65		4019.1		3880.88
2006-03-07	66		4129.54		3922.77
2006-03-08	67		4332.48		3824.73
2006-03-09	68		4573.57		3681.18
2006-03-10	69		4614.46		3732.56
2006-03-11	70		4365.62		3635.51
2006-03-12	71		4710.29		3797.67
2006-03-13	72		5019.17		3780.75
2006-03-14	73		5030.26		3793.49
2006-03-15	74		5487.32		4210.34
2006-03-16	75		5386.1		4332.55
2006-03-17	76		5165.32		4328.24
2006-03-18	77		4983.84		4298.91
2006-03-19	78		4842.95		4363.43
2006-03-20	79		4679.68		4404.44
2006-03-21	80		4693.96		4410.68
2006-03-22	81		4641.36		4530.7
2006-03-23	82		4657.12		4667.38
2006-03-24	83		4640.43		4686.75
2006-03-25	84		4618.02		4588.97
2006-03-26	85		4724.17		4620.13
2006-03-27	86		4482.49		4687.23
2006-03-28	87		4352.27		4619.03
2006-03-29	88		4381.79		4656.14
2006-03-30	89		3967.24		4642.83
2006-03-31	90		3848.94		4501.35
2006-04-01	91		3790.04		4428.56
2006-04-02	92		3874.33		4373.33
2006-04-03	93		3831.37		4230.11
2006-04-04	94		3833.35		4241.93
2006-04-05	95		3692.29		4136.05
2006-04-06	96		3611.13		4123.41
2006-04-07	97		3551.79		4122.7
2006-04-08	98		3634.19		4167.25
2006-04-09	99		3703.93		4208.21
2006-04-10	100		3644.66		4084.49
2006-04-11	101		3722.9		4073.97
2006-04-12	102		3670.12		3972.23
2006-04-13	103		3726.79		3831.51
2006-04-14	104		3645.86		3793.96
2006-04-15	105		3781.86		3831.56
2006-04-16	106		3954.92		3915.51
2006-04-17	107		4142.43		4027.19
2006-04-18	108		4276.17		4036.9
2006-04-19	109		4216.11		3994.76
2006-04-20	110		4158.27		3886.17
2006-04-21	111		3993.72		3780.27
2006-04-22	112		3974.94		3778.48
2006-04-23	113		3795.52		3741.82
2006-04-24	114		3643.09		3649.03
2006-04-25	115		3613.76		3635.14
2006-04-26	116		3546.25		3657.07
2006-04-27	117		3613.56		3574.87
2006-04-28	118		3442.08		3559.87
2006-04-29	119		3352.6		3537.24
2006-04-30	120		3220.48		3536.96
2006-05-01	121		3017.05		3472.09
2006-05-02	122		2789.17		3488.12
2006-05-03	123		2571.6		3384.26
2006-05-04	124		2519.65		3388.22
2006-05-05	125		2504.45		3313.75
2006-05-06	126		2597.14		3286.49
2006-05-07	127		2483.9		3183.5
2006-05-08	128		2430.86		3083.33
2006-05-09	129		2492.65		3053.16
2006-05-10	130		2564.76		3036.1
2006-05-11	131		2669.14		3139.32
2006-05-12	132		2584.39		2983.98
2006-05-13	133		2460.56		2946.79
2006-05-14	134		2391.92		2818.3
2006-05-15	135		2377.38		2720.99
2006-05-16	136		2328.94		2534.07
2006-05-17	137		2208.74		2418.76
2006-05-18	138		2237.98		2361.09
2006-05-19	139		2301.83		2428
2006-05-20	140		2341.38		2459.09
2006-05-21	141		2263.84		2401.44
2006-05-22	142		2254.62		2386.49
2006-05-23	143		2310.7		2394.16
2006-05-24	144		2296.85		2372.01
2006-05-25	145		2137.27		2307.32
2006-05-26	146		1877.99		2241.61
2006-05-27	147		1906.64		2189.78
2006-05-28	148		2022.83		2258.97
2006-05-29	149		2259.56		2321.27
2006-05-30	150		2196.08		2296.35
2006-05-31	151		2161.97		2209.66
2006-06-01	152		2189.99		2221.38
2006-06-02	153		2186.16		2188.59
2006-06-03	154		2106.55		2222.19
2006-06-04	155		2043.08		2172.51
2006-06-05	156		1969.63		2135.43
2006-06-06	157		1913.4		2118.84
2006-06-07	158		1872.43		2073.36
2006-06-08	159		1838.03		1996.11
2006-06-09	160		1817.76		1866.96
2006-06-10	161		1861.44		1867.67
2006-06-11	162		1833.44		1865.41
2006-06-12	163		1671.57		1886.38
2006-06-13	164		1602.1		1920.27
2006-06-14	165		1601.51		1920.1
2006-06-15	166		1729.31		1961.68
2006-06-16	167		1843.1		2017.13
2006-06-17	168		1842.57		1951.05
2006-06-18	169		1741.34		1911.82
2006-06-19	170		1788.88		1926.84
2006-06-20	171		1922.82		1963.81
2006-06-21	172		2138.1		2029.56
2006-06-22	173		2191.39		2018.81
2006-06-23	174		2212.51		2028.69
2006-06-24	175		2276.18		2065.66
2006-06-25	176		2252.16		2039.04
2006-06-26	177		2259.05		1977.89
2006-06-27	178		2382.6		1934.57
2006-06-28	179		2390.26		2007.5
2006-06-29	180		2729.73		2195.34
2006-06-30	181		2762.63		2239.85
2006-07-01	182		2611.59		2223.81
2006-07-02	183		2588.89		2186.66
2006-07-03	184		2556.59		2163.89
2006-07-04	185		2451.34		2166.17
2006-07-05	186		2388.8		2203.31
2006-07-06	187		2278.55		2236.74
2006-07-07	188		2270.41		2240.39
2006-07-08	189		2239.8		2255.33
2006-07-09	190		2453.25		2380.08
2006-07-10	191		2755.78		2524.91
2006-07-11	192		2700.83		2522.93
2006-07-12	193		2607.24		2468.07
2006-07-13	194		2516.08		2496.76
2006-07-14	195		2321.71		2519.77
2006-07-15	196		2318.52		2501.05
2006-07-16	197		2310.14		2480.38
2006-07-17	198		2343.93		2515.61
2006-07-18	199		2509.22		2551.29
2006-07-19	200		2629.78		2541.76
2006-07-20	201		2616.34		2453.7
2006-07-21	202		2557.83		2440.32
2006-07-22	203		2602.71		2448.43
2006-07-23	204		2689.65		2477.58
2006-07-24	205		2526.35		2522.4
2006-07-25	206		2291.41		2532.75
2006-07-26	207		2290.59		2468.62
2006-07-27	208		2253.45		2392
2006-07-28	209		2360.36		2307.21
2006-07-29	210		2319.99		2291.31
2006-07-30	211		2246.51		2309.42
2006-07-31	212		2191.29		2271.25
2006-08-01	213		2142.98		2295.5
2006-08-02	214		2121.35		2370.94
2006-08-03	215		2161.28		2414.41
2006-08-04	216		2151.13		2375.71
2006-08-05	217		2152.6		2367.66
2006-08-06	218		2170.97		2405.64
2006-08-07	219		2290.29		2392.45
2006-08-08	220		2482.89		2389.3
2006-08-09	221		2480		2424.32
2006-08-10	222		2650.41		2495.73
2006-08-11	223		2740.57		2512.39
2006-08-12	224		2768.65		2538.88
2006-08-13	225		2916.14		2601.37
2006-08-14	226		3086.33		2710.92
2006-08-15	227		3296.78		2766.6
2006-08-16	228		3563.41		2848.13
2006-08-17	229		3568.65		2865.49
2006-08-18	230		3503.11		2880.05
2006-08-19	231		3577.93		2903.35
2006-08-20	232		3715.62		2943.3
2006-08-21	233		3791.95		2975.79
2006-08-22	234		3639.65		2968.29
2006-08-23	235		3488.37		2991.28
2006-08-24	236		3553.27		3060.44
2006-08-25	237		3518.21		3136.77
2006-08-26	238		3538.35		3106.82
2006-08-27	239		3544.01		3158.71
2006-08-28	240		3264.2		3122.88
2006-08-29	241		3165.07		3218.27
2006-08-30	242		3230.08		3336.22
2006-08-31	243		3052.23		3361.63
2006-09-01	244		3079.33		3382.1
2006-09-02	245		3361.83		3529.38
2006-09-03	246		3652.76		3683.54
2006-09-04	247		3542.4		3670.3
2006-09-05	248		3545.08		3637.58
2006-09-06	249		3539.42		3510.83
2006-09-07	250		3296.6		3444.6
2006-09-08	251		3191.2		3369.23
2006-09-09	252		3072.03		3343.42
2006-09-10	253		3002.62		3259.7
2006-09-11	254		2853.69		3157.84
2006-09-12	255		3148.22		3156.98
2006-09-13	256		3148.22		3134.18
2006-09-14	257		3020.84		3037.22
2006-09-15	258		2952.64		3013.23
2006-09-16	259		2987.4		3080.09
2006-09-17	260		3130.62		3272.33
2006-09-18	261		3240.97		3412.48
2006-09-19	262		3513.61		3502.41
2006-09-20	263		3520.62		3570.11
2006-09-21	264		3770.89		3664.8
2006-09-22	265		4122.04		3748.15
2006-09-23	266		4305.11		3766.82
2006-09-24	267		4524.78		3810.05
2006-09-25	268		4778.96		3793.62
2006-09-26	269		5124.82		4023.59
2006-09-27	270		5040.66		4008.42
2006-09-28	271		4957.05		3988.95
2006-09-29	272		4838.58		3969.22
2006-09-30	273		4787.3		3869.97
2006-10-01	274		4955.09		3888.46
2006-10-02	275		4784.09		3813.4
2006-10-03	276		4274		3762.37
2006-10-04	277		4280.47		3854.11
2006-10-05	278		4063.49		3820.75
2006-10-06	279		4010.16		4022.08
2006-10-07	280		4149.7		4230.78
2006-10-08	281		4053.18		4278.73
2006-10-09	282		3904.22		4284.54
2006-10-10	283		4023.49		4423.94
2006-10-11	284		4151.25		4558.01
2006-10-12	285		4512.12		4732.34
2006-10-13	286		4607.04		4761.05
2006-10-14	287		4609.47		4815.73
2006-10-15	288		4668.16		4775.89
2006-10-16	289		4622.7		4693.71
2006-10-17	290		4677.14		4629.31
2006-10-18	291		4786.68		4506.31
2006-10-19	292		4644		4501.47
2006-10-20	293		4686.51		4366.14
2006-10-21	294		4501.56		4257.78
2006-10-22	295		4297.15		4234.77
2006-10-23	296		4351.61		4218.97
2006-10-24	297		4755.3		4360.16
2006-10-25	298		4581.12		4257.83
2006-10-26	299		4286.8		4240.35
2006-10-27	300		3872.64		4183.51
2006-10-28	301		3639.95		4127.23
2006-10-29	302		3805.18		4286.55
2006-10-30	303		4016.94		4292.51
2006-10-31	304		4048.72		4325.81
2006-11-01	305		3901.9		4387.84
2006-11-02	306		4087.6		4375.4
2006-11-03	307		4063.54		4441.08
2006-11-04	308		4044.01		4334.55
2006-11-05	309		4108.07		4221.35
2006-11-06	310		4173.16		4278.04
2006-11-07	311		4155.63		4327.3
2006-11-08	312		3713.22		4188.06
2006-11-09	313		3704.19		4022.92
2006-11-10	314		3820.34		3891.9
2006-11-11	315		4053.11		3911.6
2006-11-12	316		4213.63		3939.12
2006-11-13	317		4053.64		3981.85
2006-11-14	318		3891.79		3925.84
2006-11-15	319		3626.96		3782.61
2006-11-16	320		3692.11		3821.68
2006-11-17	321		3565.07		3817.33
2006-11-18	322		3705.61		3933.72
2006-11-19	323		3913.55		4030.41
2006-11-20	324		4336.64		4241.77
2006-11-21	325		4551.94		4381.66
2006-11-22	326		4475.65		4182.66
2006-11-23	327		4580.39		4187.68
2006-11-24	328		4664.99		4218.53
2006-11-25	329		4552.73		4243.67
2006-11-26	330		4381.59		4295.21
2006-11-27	331		4368.15		4230.31
2006-11-28	332		4392.29		4176
2006-11-29	333		4526.88		4173.17
2006-11-30	334		5047.55		4375.19
2006-12-01	335		5122.67		4357.07
2006-12-02	336		5052.81		4329.02
2006-12-03	337		4866.74		4359.27
2006-12-04	338		4855.94		4417.23
2006-12-05	339		4675.48		4501.59
2006-12-06	340		4492.33		4555.82
2006-12-07	341		4661.6		4673.2
2006-12-08	342		4772.65		4739.18
2006-12-09	343		4824.78		4731.65
2006-12-10	344		4955.3		4682.05
2006-12-11	345		4979.23		4657.97
2006-12-12	346		4884.17		4634.02
2006-12-13	347		4963.66		4693.09
2006-12-14	348		4796.95		4775.35
2006-12-15	349		4397.77		4794.98
2006-12-16	350		4322.27		4816.95
2006-12-17	351		4591.11		4818.39
2006-12-18	352		4951.07		4887.09
2006-12-19	353		5038.61		4739
2006-12-20	354		4834.27		4608.74
2006-12-21	355		5092.14		4829.39
2006-12-22	356		5141.97		4926.53
2006-12-23	357		5070.84		4937.56
2006-12-24	358		4924.66		4939.98
2006-12-25	359		4803.13		4935.42
2006-12-26	360		4722.02		4873.8
2006-12-27	361		4595.51		4764.24
2006-12-28	362		4421.5		4638.54
2006-12-29	363		4365.46		4366.13
2006-12-30	364		4376.88		4346.27
2006-12-31	365		4514.21		4492.94
2007-01-01	1		4497.39		4600.92
2007-01-02	2		4333.96		4583.9
2007-01-03	3		4137.5		4427.82
2007-01-04	4		4168.6		4406.41
2007-01-05	5		3976.19		4401.01
2007-01-06	6		3941.83		4421.89
2007-01-07	7		3797.29		4336.1
2007-01-08	8		3979.21		4399.41
2007-01-09	9		4121.63		4463.85
2007-01-10	10		4547.36		4687.84
2007-01-11	11		4757.17		4682.11
2007-01-12	12		4873.69		4702.28
2007-01-13	13		4966.9		4675.54
2007-01-14	14		4974.19		4681.64
2007-01-15	15		4656.14		4537.57
2007-01-16	16		4748.25		4534.66
2007-01-17	17		4667.96		4442.24
2007-01-18	18		4646.3		4391.9
2007-01-19	19		4772.31		4344.45
2007-01-20	20		5011.39		4441.57
2007-01-21	21		4833.49		4372.75
2007-01-22	22		5091.19		4461.41
2007-01-23	23		5274.9		4649.71
2007-01-24	24		5366.43		4795.27
2007-01-25	25		5250.44		5012
2007-01-26	26		5117.63		5030.18
2007-01-27	27		5210.74		5121.74
2007-01-28	28		5418.84		5188.29
2007-01-29	29		5230.21		5052.9
2007-01-30	30		5424.77		5018.43
2007-01-31	31		5243.25		5006.15
2007-02-01	32		5400.75		5097.25
2007-02-02	33		5802.39		5247.32
2007-02-03	34		5723.91		5264.32
2007-02-04	35		5599.27		5319.49
2007-02-05	36		5918.61		5494
2007-02-06	37		5808.25		5427.65
2007-02-07	38		5494.49		5381.12
2007-02-08	39		5261.82		5174.91
2007-02-09	40		5086.14		5192.02
2007-02-10	41		5242.94		5227.44
2007-02-11	42		5039.65		5162.16
2007-02-12	43		4884.68		5132.69
2007-02-13	44		4935.57		5188.43
2007-02-14	45		4892.39		5086
2007-02-15	46		5053.68		5200.71
2007-02-16	47		5178.62		5366.32
2007-02-17	48		5102.33		5407.16
2007-02-18	49		5244.52		5380.18
2007-02-19	50		5268.16		5534.99
2007-02-20	51		5264.44		5572.42
2007-02-21	52		5526.05		5556.74
2007-02-22	53		5739.4		5580.41
2007-02-23	54		5968.85		5562.48
2007-02-24	55		5961.33		5641.34
2007-02-25	56		5879.01		5571.94
2007-02-26	57		6065.74		5514.46
2007-02-27	58		6054.82		5562.58
2007-02-28	59		6091.15		5541.26
2007-03-01	60		6191.91		5582.1
2007-03-02	61		6076.05		5556.9
2007-03-03	62		5787.38		5373.59
2007-03-04	63		5519.71		5312.46
2007-03-05	64		5412.32		5291.03
2007-03-06	65		5315.54		5233.46
2007-03-07	66		5197.7		5269.73
2007-03-08	67		4949.33		5309.92
2007-03-09	68		4724.25		5382.11
2007-03-10	69		4501.99		5398.47
2007-03-11	70		4501.98		5399.01
2007-03-12	71		5045.84		5685.42
2007-03-13	72		5073.89		5724.5
2007-03-14	73		5296.17		5843.45
2007-03-15	74		5542.75		5947.42
2007-03-16	75		5437.26		5852.02
2007-03-17	76		5261.53		5670.25
2007-03-18	77		5456.25		5577.57
2007-03-19	78		5404.48		5393.26
2007-03-20	79		5004.17		5185.8
2007-03-21	80		4921.82		5071.26
2007-03-22	81		5150.01		5049.67
2007-03-23	82		5277.69		5024.03
2007-03-24	83		5148.19		4878.94
2007-03-25	84		5007.74		4802.48
2007-03-26	85		4953.3		4820.44
2007-03-27	86		4627.91		4786.77
2007-03-28	87		4707.04		4882.13
2007-03-29	88		4494.72		4845.68
2007-03-30	89		4433.04		4848.13
2007-03-31	90		4448.22		4834.62
2007-04-01	91		4351.47		4772.81
2007-04-02	92		4103.04		4692.14
2007-04-03	93		4323.5		4712.76
2007-04-04	94		4504.61		4712.76
2007-04-05	95		4535.86		4712.76
2007-04-06	96		4334.92		4726.17
2007-04-07	97		4256.18		4766.93
2007-04-08	98		4352.33		4765
2007-04-09	99		4463.09		4750.37
2007-04-10	100		4496.7		4584.33
2007-04-11	101		4536.67		4560.91
2007-04-12	102		4460.17		4528.13
2007-04-13	103		4704.54		4512.43
2007-04-14	104		4903.13		4646.93
2007-04-15	105		5100.32		4793.05
2007-04-16	106		5332.16		4768.11
2007-04-17	107		5728.06		4896.28
2007-04-18	108		5553.27		4988.61
2007-04-19	109		5503.69		5019.77
2007-04-20	110		5517.88		4944.47
2007-04-21	111		5504.96		4869.76
2007-04-22	112		5421.3		4913.99
2007-04-23	113		5475.65		4988.9
2007-04-24	114		5439.17		4986.78
2007-04-25	115		5381.06		5004.35
2007-04-26	116		5419.16		4953.86
2007-04-27	117		5230.76		4941.66
2007-04-28	118		5105.96		4892.44
2007-04-29	119		4679.61		4784.46
2007-04-30	120		4271.49		4765.93
2007-05-01	121		4253.22		4878.81
2007-05-02	122		4136.85		4814.66
2007-05-03	123		4049.88		4743.75
2007-05-04	124		3912.27		4678.51
2007-05-05	125		3697.94		4591.6
2007-05-06	126		3574.39		4493.51
2007-05-07	127		3546.42		4475.31
2007-05-08	128		3619.07		4481.04
2007-05-09	129		3753.69		4536.24
2007-05-10	130		3690.17		4500.76
2007-05-11	131		3524.24		4399.57
2007-05-12	132		3698.06		4377.06
2007-05-13	133		3809.86		4307.91
2007-05-14	134		4033.84		4246.97
2007-05-15	135		4235.21		4238.94
2007-05-16	136		4173.1		4136.79
2007-05-17	137		4079.4		4104.23
2007-05-18	138		4114.77		4053.97
2007-05-19	139		4120.3		3959.78
2007-05-20	140		4224.41		3938.22
2007-05-21	141		4194.57		3869.47
2007-05-22	142		4016.63		3789.63
2007-05-23	143		3828.97		3714.26
2007-05-24	144		3689.29		3690.32
2007-05-25	145		3717.68		3652.35
2007-05-26	146		3798.24		3687.27
2007-05-27	147		3829.06		3741.73
2007-05-28	148		3788.13		3859.61
2007-05-29	149		3672.95		3947.7
2007-05-30	150		3511.04		3867.86
2007-05-31	151		3353.49		3745.11
2007-06-01	152		3337.12		3747.85
2007-06-02	153		3286.62		3741.14
2007-06-03	154		3240.14		3730.89
2007-06-04	155		2994.43		3648.24
2007-06-05	156		2967.31		3579.92
2007-06-06	157		3228.9		3600.64
2007-06-07	158		3454.54		3563.28
2007-06-08	159		3458.99		3574.73
2007-06-09	160		3251.75		3520.68
2007-06-10	161		3200.43		3446.87
2007-06-11	162		2930.36		3313.22
2007-06-12	163		2603.96		3158.25
2007-06-13	164		2553.99		3065.31
2007-06-14	165		2460.48		2968.53
2007-06-15	166		2462.2		2894.18
2007-06-16	167		2359.81		2824.28
2007-06-17	168		2351.49		2809.94
2007-06-18	169		2361.7		2746.76
2007-06-19	170		2402.64		2698.86
2007-06-20	171		2400.64		2725.82
2007-06-21	172		2373.6		2837.54
2007-06-22	173		2347.71		2862.98
2007-06-23	174		2245.81		2806.25
2007-06-24	175		2485.19		2829.56
2007-06-25	176		2688.95		2813.48
2007-06-26	177		2701		2709.26
2007-06-27	178		2798.99		2708.44
2007-06-28	179		2862.89		2729.23
2007-06-29	180		3086.35		2830.01
2007-06-30	181		3187.61		2816.66
2007-07-01	182		3308.65		2817.51
2007-07-02	183		3361.2		2833.64
2007-07-03	184		3434.29		2917.4
2007-07-04	185		3645.76		2976.26
2007-07-05	186		3548.52		2809.43
2007-07-06	187		3240.71		2662.41
2007-07-07	188		3006.49		2581.08
2007-07-08	189		2933.19		2604.55
2007-07-09	190		2683.01		2572.23
2007-07-10	191		2315.3		2533.5
2007-07-11	192		2251.73		2562.71
2007-07-12	193		2194.66		2568.87
2007-07-13	194		2171.88		2612.2
2007-07-14	195		1977.76		2626.91
2007-07-15	196		2098.1		2727.58
2007-07-16	197		2207.38		2761.21
2007-07-17	198		2178.49		2731.04
2007-07-18	199		2150.9		2745.76
2007-07-19	200		1995.33		2710.04
2007-07-20	201		1953.76		2540.1
2007-07-21	202		2003.49		2443.29
2007-07-22	203		2076.16		2465.88
2007-07-23	204		2198.99		2428.05
2007-07-24	205		2303.85		2341.17
2007-07-25	206		2491.62		2407.87
2007-07-26	207		2740.84		2527.81
2007-07-27	208		2712.73		2493.55
2007-07-28	209		2823.56		2478.83
2007-07-29	210		2908.31		2470.5
2007-07-30	211		2751.04		2449.68
2007-07-31	212		2759.47		2493.65
2007-08-01	213		2936.36		2557.43
2007-08-02	214		2977.56		2508.09
2007-08-03	215		3055.01		2553.12
2007-08-04	216		3165.62		2577.61
2007-08-05	217		3136.85		2568.82
2007-08-06	218		3173.3		2636
2007-08-07	219		3127.96		2677.84
2007-08-08	220		3085.17		2723.33
2007-08-09	221		3063.31		2796.93
2007-08-10	222		2998.41		2893.99
2007-08-11	223		3139.8		2954.53
2007-08-12	224		3018.76		2963.54
2007-08-13	225		2968.02		2896.63
2007-08-14	226		2962.83		2837.08
2007-08-15	227		2882.26		2859.41
2007-08-16	228		3005.84		3015.43
2007-08-17	229		3206.99		3157.19
2007-08-18	230		3108.89		3171.94
2007-08-19	231		3106.17		3168.33
2007-08-20	232		3216.21		3179.56
2007-08-21	233		3097.4		3117.29
2007-08-22	234		3202.14		3159.07
2007-08-23	235		3232.97		3116.32
2007-08-24	236		3173.41		3017.53
2007-08-25	237		3039.84		3072.76
2007-08-26	238		2987.43		3051.47
2007-08-27	239		3513.94		3236.64
2007-08-28	240		3639.57		3291.11
2007-08-29	241		3781.37		3275.81
2007-08-30	242		4202.42		3374.11
2007-08-31	243		3987.89		3419
2007-09-01	244		3970.21		3537.53
2007-09-02	245		4400		3656.34
2007-09-03	246		4687.92		3740.94
2007-09-04	247		4865.37		3745.67
2007-09-05	248		5366.36		3784.54
2007-09-06	249		5636.73		3954.1
2007-09-07	250		5461.19		3974.13
2007-09-08	251		5418.64		3991.36
2007-09-09	252		5252.86		4006.87
2007-09-10	253		4981.58		4039.42
2007-09-11	254		4478.3		4058.94
2007-09-12	255		4366.47		4128.77
2007-09-13	256		4500.91		4244.77
2007-09-14	257		4117.74		4059.31
2007-09-15	258		4198.35		4045.62
2007-09-16	259		4137.76		4219.15
2007-09-17	260		3928.11		4232.03
2007-09-18	261		4090.05		4361.41
2007-09-19	262		4129.55		4500.59
2007-09-20	263		4199.36		4532.46
2007-09-21	264		4082.89		4526.84
2007-09-22	265		4067.06		4510.65
2007-09-23	266		4047.97		4524.72
2007-09-24	267		4006.92		4474.14
2007-09-25	268		3997.66		4254.16
2007-09-26	269		4128.31		4268.31
2007-09-27	270		4141.18		4275.18
2007-09-28	271		3980.92		4103.41
2007-09-29	272		4070.85		4090.69
2007-09-30	273		4004.24		4047.85
2007-10-01	274		4100.13		4087.88
2007-10-02	275		4327.27		4149.87
2007-10-03	276		4092.07		4091.13
2007-10-04	277		3945.63		4034.42
2007-10-05	278		3776.27		3912.86
2007-10-06	279		3662.51		3854.24
2007-10-07	280		3450.75		3711.95
2007-10-08	281		3265.67		3647.52
2007-10-09	282		3158.89		3618.86
2007-10-10	283		3473.25		3772.95
2007-10-11	284		3381.34		3772.3
2007-10-12	285		3302.61		3686.5
2007-10-13	286		3277.05		3670.54
2007-10-14	287		3354.72		3665.47
2007-10-15	288		3448.7		3700.74
2007-10-16	289		3272.82		3748.82
2007-10-17	290		3081.37		3664.21
2007-10-18	291		3369.12		3723.58
2007-10-19	292		3464.58		3668.42
2007-10-20	293		3745.77		3737.95
2007-10-21	294		4306.05		3953.54
2007-10-22	295		4702.48		4002.19
2007-10-23	296		5067.92		4131.75
2007-10-24	297		5140.16		4140.9
2007-10-25	298		4751.97		4046.91
2007-10-26	299		4655.33		3992.53
2007-10-27	300		5040.05		4174.64
2007-10-28	301		5417.55		4289.3
2007-10-29	302		5212.44		4222.1
2007-10-30	303		4966.49		4088.29
2007-10-31	304		4830.14		3988.14
2007-11-01	305		4803.29		4059.33
2007-11-02	306		4692.68		4138.6
2007-11-03	307		4674.58		4167.48
2007-11-04	308		4453.89		4177.6
2007-11-05	309		3917.65		4212.93
2007-11-06	310		3559.78		4165.58
2007-11-07	311		3188.98		4148.47
2007-11-08	312		3208.69		3993.92
2007-11-09	313		3448.45		4084.2
2007-11-10	314		3629.48		4174.12
2007-11-11	315		3616.42		4363.18
2007-11-12	316		3444.67		4339.27
2007-11-13	317		3386.6		4187.6
2007-11-14	318		3429.01		4142.84
2007-11-15	319		3554.09		4170.11
2007-11-16	320		3812.47		4241.05
2007-11-17	321		3992.11		4364.98
2007-11-18	322		4375.78		4464.27
2007-11-19	323		4897.46		4492.36
2007-11-20	324		5065.83		4434.63
2007-11-21	325		5271.82		4333.28
2007-11-22	326		5325.05		4312.49
2007-11-23	327		5522.86		4444.93
2007-11-24	328		5553.02		4587.91
2007-11-25	329		5442.42		4441.96
2007-11-26	330		5222.96		4335.24
2007-11-27	331		5241.95		4414.75
2007-11-28	332		5435.27		4483.79
2007-11-29	333		5513.83		4520.17
2007-11-30	334		5475.91		4518.02
2007-12-01	335		5267.57		4538.41
2007-12-02	336		5189.89		4631.52
2007-12-03	337		4857.92		4673.25
2007-12-04	338		4391.74		4737.58
2007-12-05	339		4339.39		4837.88
2007-12-06	340		4594.16		5060.09
2007-12-07	341		4717.67		5093
2007-12-08	342		4630.6		5056.38
2007-12-09	343		4534.77		5056.17
2007-12-10	344		4501.34		4899.68
2007-12-11	345		4317.62		4786.77
2007-12-12	346		4233.5		4852.81
2007-12-13	347		4301.7		4935.18
2007-12-14	348		4472.91		4995.43
2007-12-15	349		4472.39		4859.35
2007-12-16	350		4443.19		4771.73
2007-12-17	351		4349.16		4617.75
2007-12-18	352		4494.94		4465.05
2007-12-19	353		4780.99		4590.25
2007-12-20	354		4862.98		4626.41
2007-12-21	355		4580.32		4674.89
2007-12-22	356		4502		4564.97
2007-12-23	357		4381.89		4450.63
2007-12-24	358		4382.06		4507.71
2007-12-25	359		4504.63		4528.13
2007-12-26	360		4799.58		4557.96
2007-12-27	361		5016.6		4636.25
2007-12-28	362		4994.7		4654.95
2007-12-29	363		4864.99		4665.69
2007-12-30	364		4913.7		4658.73
2007-12-31	365		4928.15		4602.67
2008-01-01	1		4948.38		4619.12
2008-01-02	2		4902.56		4701.54
2008-01-03	3		4652.06		4767.96
2008-01-04	4		4678.58		4668.72
2008-01-05	5		5173.92		4868.79
2008-01-06	6		5411.04		4897.86
2008-01-07	7		5691.89		4946.29
2008-01-08	8		5566.57		4977.43
2008-01-09	9		5491.57		5078.35
2008-01-10	10		5704.15		5256.96
2008-01-11	11		5595.14		5258.89
2008-01-12	12		5561.77		5199.44
2008-01-13	13		5620.11		5277.97
2008-01-14	14		5857.76		5411.55
2008-01-15	15		6145.67		5618.86
2008-01-16	16		6141.73		5607.2
2008-01-17	17		6062.06		5470.18
2008-01-18	18		6092.11		5505.44
2008-01-19	19		5960.57		5496.87
2008-01-20	20		5693.42		5583.64
2008-01-21	21		5602.74		5630.37
2008-01-22	22		5684.64		5727.84
2008-01-23	23		5957.98		5849.44
2008-01-24	24		6279.76		5966.45
2008-01-25	25		6353		6058.81
2008-01-26	26		6622.32		6187.75
2008-01-27	27		6724.95		6207.98
2008-01-28	28		6712.02		6250.05
2008-01-29	29		6455.31		6177.88
2008-01-30	30		5912.52		6025.07
2008-01-31	31		5837.1		5993.39
2008-02-01	32		5819.49		5961.18
2008-02-02	33		5778.32		5960.22
2008-02-03	34		5870.72		5812.74
2008-02-04	35		5952.31		5839.8
2008-02-05	36		6078.66		5838.91
2008-02-06	37		5802.4		5827.58
2008-02-07	38		5748.32		5932.88
2008-02-08	39		5550.16		5850.62
2008-02-09	40		5085.74		5731.37
2008-02-10	41		4797.5		5727.68
2008-02-11	42		4729.45		5706.75
2008-02-12	43		4658.86		5602.88
2008-02-13	44		4618.56		5386.88
2008-02-14	45		4645.17		5250.99
2008-02-15	46		4562.96		5218
2008-02-16	47		4726.78		5254.98
2008-02-17	48		4892.46		5407.74
2008-02-18	49		5064.86		5487.62
2008-02-19	50		5161.04		5611.34
2008-02-20	51		4979.66		5474.27
2008-02-21	52		4977.28		5320.32
2008-02-22	53		4912.03		5225.43
2008-02-23	54		4758.73		5026
2008-02-24	55		4902.43		4841.77
2008-02-25	56		4808.89		4736.61
2008-02-26	57		4626.23		4627.9
2008-02-27	58		4520.77		4602.25
2008-02-28	59		4451.79		4631.33
2008-02-29	60		4487.26		4552.8
2008-03-01	61		4509.97		4540.66
2008-03-02	62		4377.77		4530.55
2008-03-03	63		4264.55		4576.96
2008-03-04	64		4202.2		4582.39
2008-03-05	65		4369.25		4727.17
2008-03-06	66		4483.4		4792.03
2008-03-07	67		4866.09		4864
2008-03-08	68		5108.44		4996.96
2008-03-09	69		5469.6		5224.54
2008-03-10	70		5630.64		5272.7
2008-03-11	71		5577.88		5175.46
2008-03-12	72		5520.57		5073.61
2008-03-13	73		5814.21		5220.69
2008-03-14	74		6119.32		5393.82
2008-03-15	75		6365.14		5453.52
2008-03-16	76		6542.24		5400.98
2008-03-17	77		6680		5313.81
2008-03-18	78		6620.84		5238.81
2008-03-19	79		6421.7		5097.47
2008-03-20	80		5961.28		5151.08
2008-03-21	81		5877.58		5186.17
2008-03-22	82		5514.26		5136.41
2008-03-23	83		5037.75		5153.23
2008-03-24	84		4606.21		5125
2008-03-25	85		4367.74		5122.61
2008-03-26	86		4361.57		5116.68
2008-03-27	87		4291.94		5031.78
2008-03-28	88		3916.17		5062.2
2008-03-29	89		3635.6		5105.35
2008-03-30	90		3528.83		5035.53
2008-03-31	91		3608.15		5025.92
2008-04-01	92		3640.53		4953.8
2008-04-02	93		3566.5		4872.06
2008-04-03	94		3457.06		4571.2
2008-04-04	95		3198.68		4409.9
2008-04-05	96		3308.83		4287.75
2008-04-06	97		3270.51		4076.07
2008-04-07	98		3277.87		3888.77
2008-04-08	99		3337.12		3801.81
2008-04-09	100		3280.77		3797.35
2008-04-10	101		3366.85		3874.15
2008-04-11	102		3654.5		3785.8
2008-04-12	103		3629.03		3625.5
2008-04-13	104		3664.87		3651.86
2008-04-14	105		3587.94		3560.5
2008-04-15	106		3466.94		3535.11
2008-04-16	107		3403.99		3462.37
2008-04-17	108		3406.58		3472.82
2008-04-18	109		3613.19		3500.47
2008-04-19	110		3858.53		3517.4
2008-04-20	111		3853.75		3555.75
2008-04-21	112		3847.48		3559.89
2008-04-22	113		3762.98		3526.83
2008-04-23	114		3769.63		3550.99
2008-04-24	115		3840.51		3577.12
2008-04-25	116		3819.74		3662.27
2008-04-26	117		3642.92		3659.06
2008-04-27	118		3647.09		3631.4
2008-04-28	119		3520.45		3647.82
2008-04-29	120		3823.48		3662.41
2008-04-30	121		3997.02		3698.95
2008-05-01	122		4071.72		3697.91
2008-05-02	123		3913.35		3693.69
2008-05-03	124		3612.45		3722.05
2008-05-04	125		3596.09		3671.15
2008-05-05	126		3525.98		3699.88
2008-05-06	127		3368.73		3624.53
2008-05-07	128		3402.71		3572.47
2008-05-08	129		3226.97		3545.1
2008-05-09	130		3035.09		3412.89
2008-05-10	131		2958.65		3275.69
2008-05-11	132		3132.92		3383.44
2008-05-12	133		3265.68		3409.63
2008-05-13	134		3428.87		3559.45
2008-05-14	135		3577.58		3723.88
2008-05-15	136		3691.5		3858.67
2008-05-16	137		3743.76		3885.24
2008-05-17	138		3707.64		3746.16
2008-05-18	139		3981.27		3790.24
2008-05-19	140		3916.22		3705.86
2008-05-20	141		3731.42		3635.4
2008-05-21	142		3850.27		3673.03
2008-05-22	143		3885.19		3636.66
2008-05-23	144		4011.07		3647.02
2008-05-24	145		4254.18		3665.66
2008-05-25	146		4431.18		3708.73
2008-05-26	147		4355.99		3768.3
2008-05-27	148		4184.25		3760.62
2008-05-28	149		3910.65		3622.75
2008-05-29	150		3615.73		3545.5
2008-05-30	151		3374.5		3512.73
2008-05-31	152		3167.05		3501.16
2008-06-01	153		3143.95		3494.61
2008-06-02	154		2927.89		3431.23
2008-06-03	155		2853.67		3345.7
2008-06-04	156		2862.2		3355.02
2008-06-05	157		2888.55		3388.44
2008-06-06	158		2883.3		3430.65
2008-06-07	159		2696.98		3451.04
2008-06-08	160		2612.86		3486.8
2008-06-09	161		2477.58		3369.76
2008-06-10	162		2372.64		3306.38
2008-06-11	163		2458.29		3258.6
2008-06-12	164		2610.47		3122.51
2008-06-13	165		2531.64		2945.56
2008-06-14	166		2422.11		2829.12
2008-06-15	167		2503.87		2878.52
2008-06-16	168		2542.64		2750.49
2008-06-17	169		2505.01		2701.29
2008-06-18	170		2489.88		2703.53
2008-06-19	171		2470.66		2641.42
2008-06-20	172		2306.5		2571.88
2008-06-21	173		2168.7		2477.7
2008-06-22	174		2255.55		2417.26
2008-06-23	175		2301.13		2385.06
2008-06-24	176		2491.33		2405.28
2008-06-25	177		2616.22		2495.33
2008-06-26	178		2570.47		2565.41
2008-06-27	179		2457.24		2523.3
2008-06-28	180		2499.1		2492.77
2008-06-29	181		2659.91		2566.81
2008-06-30	182		2709.68		2653.9
2008-07-01	183		2729		2647.61
2008-07-02	184		2797.07		2672.02
2008-07-03	185		2788.19		2665.25
2008-07-04	186		2875.42		2634.63
2008-07-05	187		2973.76		2618.67
2008-07-06	188		3160.98		2717.7
2008-07-07	189		3146.41		2693.23
2008-07-08	190		2946.75		2627.73
2008-07-09	191		2727.63		2588.9
2008-07-10	192		2530.02		2532.43
2008-07-11	193		2453.52		2484.22
2008-07-12	194		2541.56		2528.43
2008-07-13	195		2758.36		2666.69
2008-07-14	196		2869.9		2756.14
2008-07-15	197		2821.3		2798.03
2008-07-16	198		2741.31		2769.83
2008-07-17	199		2802.04		2833.48
2008-07-18	200		2835.96		2854.19
2008-07-19	201		2910.9		2947.25
2008-07-20	202		3068.07		3083.86
2008-07-21	203		2932.37		3067.78
2008-07-22	204		2857.5		2981.01
2008-07-23	205		2867.16		2822.12
2008-07-24	206		2923.37		2741.5
2008-07-25	207		2985.52		2729.45
2008-07-26	208		3074.36		2772.16
2008-07-27	209		3086.62		2791.63
2008-07-28	210		2841.54		2743.78
2008-07-29	211		2403.88		2638.4
2008-07-30	212		2396.59		2673.91
2008-07-31	213		2831.2		2778.38
2008-08-01	214		2626.13		2775.39
2008-08-02	215		2557.81		2717.44
2008-08-03	216		2591.09		2782.28
2008-08-04	217		2575.63		2823.9
2008-08-05	218		2797.65		2906.08
2008-08-06	219		3150.59		3073.08
2008-08-07	220		3406.12		3124.51
2008-08-08	221		3305.45		3132.16
2008-08-09	222		3157.65		3116.01
2008-08-10	223		3011.02		3045.67
2008-08-11	224		2906.11		2879.21
2008-08-12	225		2850.17		2731.45
2008-08-13	226		2928.9		2705.66
2008-08-14	227		2794.02		2706.85
2008-08-15	228		2534.86		2611.39
2008-08-16	229		2671.92		2672.86
2008-08-17	230		2873.13		2693.83
2008-08-18	231		2837.42		2638.12
2008-08-19	232		2682.76		2667.25
2008-08-20	233		2757.24		2847.17
2008-08-21	234		2610.34		2925.7
2008-08-22	235		2502.61		2879.07
2008-08-23	236		2399.39		2798.06
2008-08-24	237		2555.01		2833.15
2008-08-25	238		2820.85		2912.41
2008-08-26	239		2960.02		2933.06
2008-08-27	240		2929.01		2947.22
2008-08-28	241		2809.98		2868.2
2008-08-29	242		2959.39		2788.71
2008-08-30	243		3056.71		2828.79
2008-08-31	244		3069.78		2912.41
2008-09-01	245		3013.02		2890.12
2008-09-02	246		2933.04		2807.9
2008-09-03	247		3140.09		2873.99
2008-09-04	248		3008.44		2825.19
2008-09-05	249		2980.82		2783.65
2008-09-06	250		3044.17		2800.01
2008-09-07	251		3200.48		2859.53
2008-09-08	252		3157.29		2924.22
2008-09-09	253		2985.19		2954.55
2008-09-10	254		3038.57		3033.99
2008-09-11	255		3282.18		3136.47
2008-09-12	256		3663.23		3333.85
2008-09-13	257		3933.96		3538.23
2008-09-14	258		4116.81		3602.84
2008-09-15	259		4031.26		3532.84
2008-09-16	260		3988.58		3506.81
2008-09-17	261		4184.79		3580.5
2008-09-18	262		4284.38		3659.86
2008-09-19	263		4445.26		3766.89
2008-09-20	264		4533.62		3824.49
2008-09-21	265		4673.47		3962.44
2008-09-22	266		4696.19		3956.53
2008-09-23	267		4616.58		3849.48
2008-09-24	268		4567.08		3785.98
2008-09-25	269		4666.46		3929.05
2008-09-26	270		4624.71		4063.87
2008-09-27	271		4658.31		4199.69
2008-09-28	272		4414.33		4223.84
2008-09-29	273		4282.27		4211.6
2008-09-30	274		4404.47		4234.63
2008-10-01	275		4813.24		4459.54
2008-10-02	276		4653.84		4363.47
2008-10-03	277		4388.14		4373.5
2008-10-04	278		4334.83		4467.24
2008-10-05	279		4504.3		4579.73
2008-10-06	280		4397.55		4581.62
2008-10-07	281		4391.46		4594.9
2008-10-08	282		4554.42		4661.15
2008-10-09	283		4897.16		4747.32
2008-10-10	284	3425.47	4836.08	3612.25	4732.79
2008-10-11	285	3481.63	5048.36	3724.93	4780.32
2008-10-12	286	3885.19	5220.69	3798.79	4865.24
2008-10-13	287	5065.26	5283.44	3759.9	4827.27
2008-10-14	288	5065.26	5306.3	3839.08	4871.11
2008-10-15	289	4594.96	5072.15	3863.7	4795.09
2008-10-16	290	4154.39	4616.34	3797.36	4682.76
2008-10-17	291	3726.9	4639.8	3683.05	4547.31
2008-10-18	292	3674.27	4822.61	3669.35	4568.68
2008-10-19	293	2696.76	4714.67	3453.56	4560.88
2008-10-20	294	2537.55	4599.87	3224.22	4541.66
2008-10-21	295	2316.83	4563.57	2967.31	4513.02
2008-10-22	296	2361.9	4493.48	2688.08	4531.23
2008-10-23	297	2669.25	4321.93	2769.71	4534.35
2008-10-24	298	2683.22	4167.27	2930.64	4489.12
2008-10-25	299	2703.58	4228.69	2911.06	4527.96
2008-10-26	300	2741.69	4212.92	2970.39	4549.95
2008-10-27	301	2852.64	3865.15	3147.66	4581.18
2008-10-28	302	2916.9	3817.65	3185.44	4586.95
2008-10-29	303	2984.98	3887.21	3229.72	4603.56
2008-10-30	304	3049.34	4136.65	3306.94	4445.13
2008-10-31	305	3253.79	4196.25	3402.76	4446.07
2008-11-01	306	3282.58	4077.4	3376.12	4386.58
2008-11-02	307	3216.98	3889.63	3193.17	4338.41
2008-11-03	308	3226.09	3866.18	3093.76	4230.82
2008-11-04	309	3340.82	3835.41	3111.32	4265.73
2008-11-05	310	3512.51	4052.08	3132.07	4347.67
2008-11-06	311	3507.2	4107.51	3108.84	4306.95
2008-11-07	312	3215.31	4319.47	3010.54	4232.54
2008-11-08	313	3217.75	4266.14	3003.94	4191.76
2008-11-09	314	3196.07	4048.15	2987.71	4009.26
[truncated: 3,480 more rows]
